# Supplementary material for: Río Negro virus (Venezuelan equine encephalitis virus complex) shows pathogenic potential in a permissive murine model
Source: Front Cell Infect Microbiol. 2026 Jun 11;16:1845208. doi: 10.3389/fcimb.2026.1845208 (PMC13293810; doi:10.3389/fcimb.2026.1845208)
Supplement: Supplementary file 1 [file Table1.xlsx]

## Sheet: Description
Supplementary Data Sheet 1
This file contains the raw datasets underlying Figures 1, 2, 3, and 11 of the manuscript. Each worksheet corresponds to an individual dataset used to generate the indicated figure: • Sheet 1 – Survival data (Figure 1) • Sheet 2 – Viremia data (Figure 2) • Sheet 3 – Tissue viral titers (Figure 3) • Sheet 4 – Cytokine quantification (Figure 11)

## Sheet: 1 - Survival data (Fig1)
Litter (age in days)	0 dpi	1 dpi	2 dpi	3 dpi	4 dpi	5 dpi	6 dpi	7 dpi	8 dpi	9 dpi	10 dpi	11 dpi	12 dpi	13 dpi	14 dpi	15 dpi
16a	8	8	8	8	8	8	8	8	4	0
16b	7	7	7	7	7	7	7	5	3	0
16c	9	9	9	9	9	9	8	5	5	3	0
17a	9	9	9	9	9	9	9	9	6	2	0
17b	6	6	6	6	6	6	6	6	3	0	0
17c	7	7	7	7	7	7	7	7	6	4	4	0	0	0	0	0
18a	5	5	5	5	5	5	5	5	3	2	0
18b	7	7	7	7	7	7	7	7	7	3	1	0
18c	8	8	8	8	8	8	8	8	8	5	3	0
19a	9	9	9	9	9	9	9	9	9	4	2	0
19b	6	6	6	6	6	6	6	6	6	6	4	2	2	2	2	2
19c	7	7	7	7	7	7	7	7	7	5	4	4	3	3	3	3
20a	8	8	8	8	8	8	8	8	8	8	8	8	8	8	8	8
20b	7	7	7	7	7	7	7	7	7	7	7	7	7	7	7	7
20c	5	5	5	5	5	5	5	5	5	5	5	5	5	5	5	5

## Sheet: 2 - Viremia data (Fig 2)
mouse ID	12 hpi	14 hpi	19 hpi	24 hpi	30 hpi	48 hpi	72 hpi	96 hpi
1	0	0	1.6021	1.699	2.7782	0	0	0
2	0	0	1.4771	1.699	2.9031	0	0	0
3	0	0	1.301	1.8451	2.8451	0	0	0
4	0	0	1.4771	1.6013	2.8132	0	0	0
5	0	0	1.699	2.0214	2.924	0	0	0

## Sheet: 3 - Tissue viral titers (Fig 3)
Tissue	1 dpi	2 dpi	3 dpi	4 dpi	5 dpi	6 dpi	7 dpi	8 dpi	9 dpi	10 dpi
Brain 1	0	2.30103	6.4	6.9	7.69555	7.11205	7.47328	4.00314	5.3094	0
Brain 2	0	2.48448	6.2	7.10832	7.59666	7.15787	6.0019	6.60152	4.9923	0
Brain 3	0	2.48201	6.13	7.61043	7.8	6.46902	6.00825	4.91508	4.99938	0
mean	0	2.42251	6.24333	7.20625	7.69741	6.91298	6.49448	5.17324	5.10036	0
sd	0	0.10521	0.140119	0.3652	0.10168	0.385159	0.847671	1.31829	0.18107	0
Thymus 1	0	2.05717	5.12675	5.54363	3.56331	0	0	0	0	0
Thymus 2	1.02	3.64207	4.79138	5.0999	4.13224	0	0	0	0	0
Thymus 3	0	3.41454	5.12014	4.90467	3.79287	0	0	0	0	0
mean	0.34	3.03792	5.01276	5.18274	3.82947	0	0	0	0	0
sd	0.588897	0.856946	0.191747	0.327436	0.286226	0	0	0	0	0
Pancreas 1	0	3.90309	4.30103	4.69897	4.69897	0	0	0	0	0
Pancreas 2	0	4	3.77815	5.04139	4.47712	0	0	0	0	0
Pancreas 3	0	3.77815	3.95424	4.90309	4.60206	0	0	0	0	0
mean	0	3.89375	4.01114	4.88115	4.59272	0	0	0	0	0
sd	0	0.111219	0.266043	0.172262	0.111219	0	0	0	0	0
Spleen 1	4.25851	4.62564	3.58503	2.29995	0	0	0	0	0	0
Spleen 2	3.67572	5.19576	3.69752	2.87074	0	0	0	0	0	0
Spleen 3	4.32922	5.50864	4.65234	2.73283	0	0	0	0	0	0
mean	4.08782	5.11002	3.9783	2.6345	0	0	0	0	0	0
sd	0.358636	0.447699	0.586445	0.297829	0	0	0	0	0	0
Lung 1	0	2	3.45	2.60206	2.82391	0	0	0	0	0
Lung 2	0	2.8	3.87	2.90309	3.60206	0	0	0	0	0
Lung 3	0	3.25	1.99568	3.97881	4.01174	0	0	0	0	0
mean	0	2.68333	3.10523	3.16132	3.47924	0	0	0	0	0
sd	0	0.633114	0.983576	0.723791	0.603365	0	0	0	0	0
Lymph node 1	2.17609	4.69897	3.38021	3.39794	2.17609	0	0	0	0	0
Lymph node 2	2.39794	4.47712	3.30103	2.8451	2.30103	0	0	0	0	0
Lymph node 3	2.47712	3.95424	3.95424	2.77815	2.60206	0	0	0	0	0
mean	2.35038	4.37678	3.54516	3.00706	2.35973	0	0	0	0	0
sd	0.156048	0.382369	0.35648	0.34016	0.218967	0	0	0	0	0

## Sheet: 4 - Cytokines (Fig 11)
	Control (pg/mL)	2 DPI (pg/mL)	6 DPI (pg/mL)
	2.5	2.4	290.496
IFN-γ	2.6	2.8	600.005
	2.7	2.7	338.424
	1.90542	3.28532	1073.37
IL-6	4.96751	78.7457	1271.53
	1.6	227.61	312.315
	130.009	128.939	3320.01
MCP-1	136.998	472.945	3622.57
	127.097	1169.24	2412.53
	7.3	7.9	346.794
TNF	7.5	7.11	80.4218
	7.6	7.12	99.7293
	17.5	17.5	28.8405
IL-10	17.6	17.5	176.582
	17.8	61.2075	61.7174
